# Supplementary material for: ORPER: A Workflow for Constrained SSU rRNA Phylogenies
Source: Genes (Basel). 2021 Oct 29;12(11):1741. doi: 10.3390/genes12111741 (PMC8623055; doi:10.3390/genes12111741)
Supplement: Supplementary file 1 [file genes-12-01741-s001.zip]

Archive with 2 entries (2 files):
- genes-1429420-Supp-files/Supplementary File S1.pdf
- genes-1429420-Supp-files/Supplementary File S2.pdf
